# Supplementary material for: Genotyping of Bacillus anthracis strains based on automated capillary 25-loci Multiple Locus Variable-Number Tandem Repeats Analysis
Source: BMC Microbiol. 2006 Apr 6;6:33. doi: 10.1186/1471-2180-6-33 (PMC1479350; doi:10.1186/1471-2180-6-33)
Supplement: Additional File 1 — This file contains the data sets for the 67 genotypes of B. anthracis from Italy and France resulting in. It is a Microsoft Excel Worksheet. [file 1471-2180-6-33-S1.xls]

## Sheet: supplementary_datafile.xls
genotype-MLVA25	Origin	cluster	group	vrrA	vrrB1	vrrB2	vrrC1	vrrC2	CG3	pXO1-aat	pXO2-at	BAMS1	BAMS3	BAMS5	BAMS13	BAMS15	BAMS21	BAMS22	BAMS23	BAMS24	BAMS25	BAMS28	BAMS30	BAMS31	BAMS34	BAMS44	BAMS51	BAMS53
1	France	A1a	GT3	10	16	7	57	21	1	8	8	13	30	7	30	45	10	16	11	11	13	14	75	64	9	8	9	8
2	(Delpy vaccine)	A1a	GT3	10	16	7	57	21	1	8	8	13	30	6	30	45	10	16	11	11	13	14	75	64	9	8	9	8
3	France	A1a	GT3	10	16	7	57	21	1	8	8	13	30	7	18	45	10	16	11	11	13	14	75	64	9	8	9	8
4	France	A1a	GT3	10	16	7	57	21	1	8	8	13	30	7	30	45	10	16	11	11	13	14	72	64	9	8	9	8
5	France	A1a	GT3	10	16	7	57	21	1	8	8	13	30	7	30	45	10	16	11	11	13	14	69	64	9	8	9	8
6	Italy	A1a	GT3	10	16	7	57	21	1	8	8	13	30	7	30	24	10	16	11	11	13	14	75	64	9	8	9	8
7	Italy	A1a	GT3	10	16	7	57	21	1	8	8	13	30	7	30	24	10	16	11	11	13	14	78	64	9	8	9	8
8	Italy	A1a	GT3	10	16	7	57	21	1	8	8	13	30	7	30	45	10	16	11	11	13	14	75	64	9	8	8	8
9	Italy	A1a		10	16	6	57	21	1	8	8	13	30	7	30	45	10	16	11	11	13	14	75	64	9	8	8	8
10	Italy	A1a	GT3	10	16	7	57	21	1	8	8	13	30	7	30	23	10	16	11	11	13	14	75	64	9	8	8	8
11	Italy	A1a	GT5	10	16	7	57	21	1	8	7	13	30	7	30	24	10	16	11	11	13	14	75	64	9	8	9	8
12	Italy	A1a	GT3	10	16	7	57	21	1	8	8	13	30	7	30	23	10	16	5	11	13	14	75	64	9	8	8	8
13	Italy	A1a	GT3	10	16	7	57	21	1	8	8	13	30	7	30	45	10	16	10	11	13	14	69	64	9	8	9	8
14	Italy	A1a	GT3	10	16	7	57	21	1		8	13	30	5.5	30	45	10	16	11	11	13	14	75	64	9	8	9	8
15	Italy	A1a	GT3	10	16	7	57	21	1		8	13	30	6	30	45	10	16	11	11	13	14	72	64	9	8	9	8
16	Italy	A1a	GT1	10	16	7	57	21	1	7	8	13	30	7	30	45	10	16	11	11	13	13	75	64	8	8	9	8
17	Italy	A1a	GT1	10	16	7	57	21	1	7	8	13	30	7	30	45	10	16	11	11	13	13	75	64	9	8	9	8
18	Italy	A1a		10	16	7	57	21	1	7	11	13	30	7	30	45	10	16	11	11	13	13	75	64	9	8	9	8
19	Italy	A1a	GT1	10	16	7	57	21	1	7	8	13	30	7	30	27	10	16	11	11	13	13	75	64	9	8	9	8
20	Italy	A1a	GT1	10	16	7	57	21	1	7	8	13	30	7	30	45	10	16	11	11	13	9	75	64	9	8	9	8
21	Italy	A1a	GT1	10	16	7	57	21	1	7	8	13	30	7	30	46	10	16	11	11	13	13	75	64	9	8	9	8
22	Italy	A1a	GT1	10	16	7	57	21	1	7	8	13	30	7	30	45	10	16	11	10	13	13	75	64	9	8	9	8
23	Italy	A1a	GT2	10	16	7	57	21	1	7	7	13	30	7	30	45	10	16	11	11	13	14	75	65	9	8	9	8
24	Italy	A1a	GT1	10	16	7	57	21	1	7	8	13	30	7	30	45	10	16	11	11	13	14	75	65	9	8	9	8
25	Italy	A1a	GT1	10	16	7	57	21	1	7	8	13	30	7	30	44	10	16	11	9	13	14	75	65	9	8	9	8
26	Italy	A1a	GT1	10	16	7	57	21	1	7	8	13	30	7	30	44	10	16	11	9	13	14	72	65	9	8	9	8
27	France	A1a		10	16	7	57	21	1	9	8	13	30	7	30	45	10	16	11	11	13	14	75	64	4	8	9	8
28	Italy	A1a	GT3	10	16	7	57	21	1	8	8	13	30	3	30	45	10	16	11	11	13	14	75	65	9	8	9	8
29	Italy	A1a	GT1	10	16	7	57	21	1	7	8	13	30	5	30	45	10	16	11	11	13	13	75	49	9	8	9	8
30	Italy	A1a	GT1	10	16	7	57	21	1	7	8	13	30	7	21	27	10	16	11	11	13	14	75	65	9	8	9	8
31	Italy	A1a	GT1	10	16	7	57	21	1	7	8	13	30	5	30	45	10	16	11	11	13	14	75	55	9	8	9	8
32	Italy	A1a	GT1	10	16	7	57	21	1	7	8	13	30	7	30	45	10	16	11	11	13	14	75	64	9	8	10	8
33	(Pasteur)	A1a	GT3	10	16	7	57	21	1		8	13	30	7	17	45	10	16	11	12	13	14	75	64	9	8	9	8
34	ND	A1a	GT3	10	16	7	57	21	1			13	29	6	30	45	9	16	11	11	13	14	72	64	9	8	9	8
35	Italy	A1a	GT19	8	16	7	57	21	1	7	8	13	30	7	30	45	10	16	11	10	13	14	75	64	9	6	9	8
36	Italy	A1a	GT19	8	16	7	57	21	1	7	8	13	30	7	30	45	10	16	11	10	13	14	75	56	9	6	9	8
37	ND	A1a		10	16	7	57	21	1	9	8	13	30	7	30	24	7	16	11	11	13	14	72	64	9	8	9	8
38	Italy	A1a		10	16	7	57	21	1	7	9	13	30	7	30	45	10	16	11	10.5	13	14	72	65	9	8	9	8
39	(Western)	A1a	GT3	10	16	7	57	21	1	8	8	13	30	7	30	49	10	16	11	10	13	14	75	64	9	12	9	8
40	ND	A3a		10	12	7	57	21	2	8	8	12	30	7	30	45	10	16	11	11	12	14	75	64	9	8	9	8
41	Iran	A3a		10	12	7	57	21	2	10	8	12	30	7	30	45	10	16	11	11	12	14	75	64	9	8	9	8
42	Iran	A3a		10	12	7	57	21	2	10		13	30	7	30	45	10	16	11	11	12	14	75	64	9	8	9	8
43	ND	A3a		10	12	7	57	21		9	8	12	30		30	45	10	16	11	11	12	14		64	9	8	9	8
44	Italy	A3a		10	16	7	57	17	1	8		13	30	7	30	45	10	14	9	11	13	14	78	64	9	8	9	8
45	(Australia94)	A3a	GT55	10	12	7	57	17	2	8	9	16	30	7	73	45	9	13	11	11	13	14	54	64	9	8	9	8
46	(Sterne)	A3b	GT59	10	16	7	53	17	2	9		16	28	7	76	45	10	16	11	11	13	14	51	65	11	8	9	8
47	Italy	A3b	GT59	10	16	7	53	17	2	9		16	28	7	76	45	10	16	11	11	13	14	52	65	11	8	9	8
48	(Sterne)	A3b	GT59	10	16	7	53	17	2			16	28	7	76	45	10	16	11	11	13	10	51	65	11	8	9	8
49	France	A3b		10	16	7	53	17	2	9	9	16	28	7	73	45	10	16	11	11	13	14	31	59	11	8	9	8
50	ND	A3b	GT59	10	16	7	53	17	2	9	10	16	28	7	66	41	10	16	11	11	13	14	57	59	11	8	9	8
51	France	A3b		10	16	7	53	17	2	9	12	16	28	7	66	37	10	16	11	11	13	14	57	59	11	8	9	8
52	France	A3b		10	16	7	53	17	2	7		16	28	7	66	45	10	16	11	11	13	14	53	59	9	8	9	8
53	(Ames)	A3b	GT62	10	16	6	53	17	2			16	26	5	70	24	10	16	11	11	13	14	57	64	11	8	9	8
54	(Vollum)	A4	GT77	8	16	6	48	21	2	10	9	13	30	7	20	44	10	16	11	11	13	14	71	64	9	6	9	8
55	ND	D		11	16	4	57	21	2		8	11	24	6	27	43	10	16	10.5	11	13	13	75	15	11	6	9	8
56	Italy	D		11	16	8	57	21	2	7	8	11	30	6	31	43	10	16	10.5	11	13	13	75	15	11	6	9	8
57	Cameroon	E		8	16	8	57	21	2	7	6	13	21	6	33	43	10	11	10.5	8	13	14	60	64	9	6	9	8
58	Cameroon	E		8	16	8	57	21	2	6	6	13	21	6	24	43	10	11	10.5	8	13	14	60	64	9	6	9	8
59	(Davis)	B1		9	19	8	46	19	2			11	27	6	27	45	10	13	10	11	13	13	6	64		8	6	6
60	(Kruger)	B1	GT87	9	19	8	53	17	2	6	10	11	27	6	28	45	10	13	10	11	13	13	6	65	9	8	6	6
61	Luxembourg	B1		9	19	7	53	17	2	7	8	11	28	5	24	45	10	13	10	11	13	13	6	64	9	8	6	6
62	France	B2	GT80	9	15	7	53	17	2	9	8	14	27	6	27	42	10	15	10	11	13	14	17	84	9	8	8	6
63	France	B2	GT80	9	15	7	53	17	2	9	8	14	26	6	27	42	10	15	10	11	13	14	17	64	9	8	8	6
64	France (CNEVA 9066)	B2	GT79	9	15	7	53	17	2	9	7	14	27	6	27	42	10	15	10	11	13	14	17	84	13	8	6	6
65	Italy	B2	GT79	9	15	7	53	17	2	9	7	14	21	6	27	42	10	15	10	11	13	14	17	84	13	8	6	6
66	France	B2	GT80	9	15	7	53	17	2			14	27	6	27	42	10	13	10	11	13	14	17	84	13	8	6	6
67	(A1055)	C		11	23	8	29	21	2		5.5	22	33	7	23	48	10	24.5	11.5	11	13	14	71	99	11	8	9	8
